# Supplementary material for: Phytochemical Characterization, and Antioxidant and Antimicrobial Properties of Agitated Cultures of Three Rue Species: Ruta chalepensis, Ruta corsica, and Ruta graveolens
Source: Antioxidants (Basel). 2022 Mar 20;11(3):592. doi: 10.3390/antiox11030592 (PMC8945450; doi:10.3390/antiox11030592)
Supplement: Supplementary file 1 [file antioxidants-11-00592-s001.zip]

Archive with 1 entries (1 files):
- antioxidants-1631707-supplementary.pdf
